# Supplementary material for: Cytotoxic Cytochalasans from Sponge-Derived Aspergillus sp. SCSIO 41044
Source: Molecules. 2025 Nov 20;30(22):4483. doi: 10.3390/molecules30224483 (PMC12655855; doi:10.3390/molecules30224483)
Supplement: Supplementary file 1 [file molecules-30-04483-s001.zip]

Archive with 1 entries (1 files):
- molecules-3949119-supplementary.pdf
